# Supplementary material for: Evaluation of the Effect of Astragalus membranaceus Saponins Administration on Knee Function and Cartilage Biomarkers in Healthy Subjects with Knee Discomfort
Source: Nutrients. 2026 Jun 7;18(12):1842. doi: 10.3390/nu18121842 (PMC13304541; doi:10.3390/nu18121842)
Supplement: Supplementary file 1 [file nutrients-18-01842-s001.zip]

Archive with 1 entries (1 files):
- nutrients-4319061-supplementary.pdf
